# Supplementary material for: Altered gut microbiota–host bile acid metabolism in IBS-D patients with liver depression and spleen deficiency pattern
Source: Chin Med. 2023 Jul 19;18:87. doi: 10.1186/s13020-023-00795-9 (PMC10357783; doi:10.1186/s13020-023-00795-9)
Supplement: Supplementary file 1 — Additional file 1: Table S1. Taxonomic difference among groups at phylum and genus levels. [file 13020_2023_795_MOESM1_ESM.xlsx]

## Sheet: Sheet1
Table S1. Taxonomic difference among control, LDSD and non-LDSD groups at phylum and genus levels
		Control		LDSD		Others		Fold change		p-value
		Mean	SD	Mean	SD	Mean	SD	LDSD vs. Con	nonLDSD vs. Con	LDSD vs. control	Others vs. control	LDSD vs. Others	change in IBS-D
Phylum	Actinobacteria	1.09317	1.80488	1.20479	2.77749	1.45488	3.42741	0.140264	0.412382	0.756476	0.387144	0.575806
	Bacteroidetes	49.6653	15.2878	47.031	18.6845	48.8517	19.6216	-0.078626	-0.0238309	0.312795	0.756784	0.504177
	Chloroflexi	3.67223e-05	7.35779e-05	5.02596e-05	0.000120006	1.79128e-05	4.14653e-05	0.452743	-1.03566	0.377318	0.027322	0.009605	deficient in nonLDSD
	Cyanobacteria	9.00062e-06	2.03979e-05	2.59712e-05	7.38751e-05	1.59626e-05	6.02802e-05	1.52882	0.826602	0.045662	0.317512	0.292884
	Euryarchaeota	5.1175e-05	0.000405924	1.73368e-05	0.000134945	4.44373e-05	0.000237354	-1.5616	-0.203668	0.449456	0.88658	0.331887
	Fibrobacteres	0.000260839	0.000725175	0.000173683	0.0004613	0.00014827	0.000368803	-0.586703	-0.814927	0.338533	0.166472	0.665775
	Firmicutes	10.6992	6.16547	11.9889	7.19986	10.8997	6.59357	0.164201	0.0267811	0.207907	0.831536	0.265578
	Fusobacteria	0.108929	0.351063	0.199703	0.485275	0.469131	1.93459	0.874476	2.10661	0.163	0.097754	0.192597	abundant in nonLDSD
	Gemmatimonadetes	3.45777e-06	1.59101e-05	1.13447e-05	8.34694e-05	1.70519e-05	8.71772e-05	1.7141	2.30202	0.400962	0.165102	0.638168
	Lentisphaerae	0.000105102	0.000178534	7.28712e-05	0.000126061	0.000106758	0.000265762	-0.528363	0.0225551	0.165824	0.961268	0.262232
	Proteobacteria	1.9546	2.67161	2.86665	6.04407	3.89443	6.44258	0.552495	0.994542	0.208729	0.011204	0.248262	abundant in nonLDSD
	Spirochaetes	0.000493801	0.000734895	0.000370535	0.000511695	0.000337111	0.000427043	-0.414319	-0.550703	0.195508	0.067619	0.615202
	Synergistetes	0.000130054	0.000340751	7.91299e-05	0.000234379	6.57326e-05	0.000220723	-0.716818	-0.984431	0.246507	0.118082	0.677867
	Tenericutes	8.35322e-06	2.45022e-05	2.17382e-05	7.38068e-05	2.71317e-05	7.70593e-05	1.37983	1.69957	0.118858	0.034919	0.615198
	Verrucomicrobia	0.156971	0.460694	0.1667	0.465036	0.154985	0.656171	0.0867502	-0.0183753	0.889848	0.981395	0.885936
Genus	Abiotrophia	0.000301565	0.000704568	0.000435155	0.000988161	0.000366053	0.000727959	0.529059	0.27958	0.314665	0.54419	0.570935
	Acetivibrio	1.00838e-05	1.93561e-05	3.56284e-05	0.000166899	1.28735e-05	6.62123e-05	1.82098	0.352365	0.175443	0.715423	0.195782
	Achromobacter	0.000132332	0.000615493	4.40403e-05	0.000160295	0.00015993	0.00075963	-1.58727	0.273274	0.184498	0.790466	0.150563
	Acidaminococcus	0.343315	1.61257	0.112466	0.454677	0.134962	0.333622	-1.61004	-1.34698	0.188138	0.194912	0.687961
	Acidovorax	4.94551e-05	0.000103348	6.41281e-05	0.00022823	4.66714e-05	0.000136461	0.374837	-0.0835827	0.596783	0.87887	0.506116
	Acinetobacter	0.000252444	0.000693315	0.000206354	0.000768927	0.00097576	0.00456379	-0.290841	1.95056	0.681406	0.161821	0.109951
	Actinobacillus	1.2713e-05	5.8832e-05	1.51241e-05	6.52049e-05	6.80869e-05	0.000387619	0.250541	2.42107	0.800089	0.207085	0.19465
	Actinomyces	0.000206358	0.000378539	0.000234726	0.000290642	0.000239275	0.000404114	0.185823	0.213519	0.578428	0.572002	0.928247
	Aeromonas	1.44444e-06	5.53025e-06	6.78896e-06	3.70472e-05	8.82596e-06	3.68104e-05	2.23268	2.61125	0.203112	0.077134	0.697567	abundant in both
	Aggregatibacter	0.000513621	0.00110926	0.000724493	0.00252979	0.000521345	0.00148748	0.496266	0.0215344	0.49086	0.968912	0.483061
	Akkermansia	0.149181	0.458847	0.165068	0.46308	0.154427	0.655679	0.146001	0.0498643	0.821517	0.951255	0.896144
	Alistipes	3.60833	3.77724	3.13641	4.02855	3.55883	3.87537	-0.202216	-0.0199254	0.430271	0.930493	0.451227
	Alkaliphilus	8.34072e-05	0.000158135	5.48036e-05	9.80617e-05	3.89316e-05	6.70466e-05	-0.6059	-1.09923	0.148784	0.009693	0.178466	deficient in nonLDSD
	Anaerococcus	0.000197978	0.000605443	0.000198292	0.000551119	0.0002669	0.000808771	0.00228772	0.430959	0.997154	0.523139	0.490736
	Anaerofustis	8.39945e-05	0.000235392	7.71892e-05	0.000162494	7.08741e-05	0.000235558	-0.121896	-0.245037	0.823267	0.706635	0.828101
	Anaeromyxobacter	2.89716e-05	6.53175e-05	7.09416e-05	0.000256819	2.19014e-05	5.91797e-05	1.29199	-0.403614	0.156808	0.440457	0.056528	abundant in LDSD
	Anaerostipes	0.00445278	0.013139	0.00222888	0.00190145	0.00230197	0.00301281	-0.998386	-0.951835	0.108481	0.103114	0.840429
	Anaerotruncus	0.0823358	0.130842	0.0726094	0.105527	0.0603157	0.0671771	-0.181364	-0.448985	0.589207	0.135939	0.320787
	Atopobium	0.000458426	0.00106523	0.000627022	0.0013525	0.000356301	0.000588411	0.451826	-0.363596	0.369264	0.404171	0.062024
	Azospira	5.92814e-05	0.000185224	1.52608e-05	6.46528e-05	6.40297e-05	0.000251574	-1.95775	0.11116	0.033297	0.886939	0.070655	deficient in LDSD
	Bacillus	0.000347815	0.000521643	0.000315898	0.000494433	0.000233242	0.000282045	-0.138864	-0.576497	0.680348	0.055479	0.141716	deficient in nonLDSD
	Bacteroides	40.638	17.8115	40.4728	19.7335	40.7312	20.7507	-0.00587953	0.00330402	0.954262	0.974311	0.928478
	Bifidobacterium	0.923482	1.67132	0.976315	2.64042	1.21037	3.33291	0.0802627	0.390297	0.877548	0.481037	0.586559
	Bilophila	0.35971	0.542259	0.584593	0.849856	0.56522	1.08973	0.700597	0.651976	0.043246	0.123145	0.889864	abundant in both
	Blautia	1.36522	2.58333	1.37283	1.08608	1.67386	2.87516	0.00801679	0.294038	0.979388	0.449341	0.342205
	Brachyspira	2.15153e-05	7.06887e-05	1.12588e-05	6.10674e-05	1.65127e-05	0.000133229	-0.934305	-0.381786	0.307308	0.760609	0.72699
	Brucella	1.5046e-05	6.90969e-05	2.16603e-05	0.000125266	7.05726e-05	0.000513476	0.525671	2.22973	0.674756	0.338256	0.371614
	Burkholderia	0.00122875	0.00481658	0.00395876	0.0287018	0.00226564	0.00759073	1.68786	0.882731	0.401912	0.285647	0.557719
	Butyrivibrio	0.0129308	0.012405	0.0136917	0.0110198	0.0112067	0.0102845	0.0824796	-0.206458	0.669803	0.300662	0.100824
	Campylobacter	0.0132072	0.022168	0.0140397	0.0132076	0.011907	0.0131682	0.0881878	-0.149508	0.76091	0.617495	0.255333
	Candidatus Hamiltonella	9.90687e-06	3.22482e-05	7.57552e-06	3.69749e-05	2.97299e-05	0.000106353	-0.387086	1.58541	0.661622	0.108738	0.057515
	Capnocytophaga	0.109747	0.367303	0.0888503	0.313322	0.0812794	0.235853	-0.304729	-0.433215	0.686832	0.520465	0.845993
	Caulobacter	7.02236e-06	2.71604e-05	7.92574e-06	2.21603e-05	5.89933e-06	1.84441e-05	0.174589	-0.251404	0.809958	0.736896	0.48123
	Cellulosilyticum	1.07499e-05	5.3768e-05	1.08803e-05	4.04466e-05	9.08883e-06	2.33425e-05	0.0173935	-0.242154	0.985528	0.775387	0.697232
	Citrobacter	0.00333239	0.00995949	0.00287018	0.00703269	0.00583047	0.0139475	-0.215413	0.807058	0.722173	0.174617	0.065517	abundant in nonLDSD
	Clostridium	0.842139	0.597264	1.19969	1.7431	0.771969	0.629472	0.510526	-0.125515	0.061214	0.441811	0.048905	abundant in LDSD
	Collinsella	0.140943	0.323169	0.15256	0.241464	0.144052	0.30148	0.114264	0.0314823	0.787493	0.946128	0.827626
	Comamonas	6.8129e-05	0.000291542	4.04686e-05	0.00026571	7.64954e-05	0.000328734	-0.751465	0.167103	0.514871	0.856864	0.399691
	Coprobacillus	0.10747	0.411195	0.0811223	0.17848	0.080565	0.123319	-0.405769	-0.415714	0.576311	0.523005	0.979323
	Coprococcus	0.186932	0.225147	0.217906	0.240186	0.21101	0.266607	0.221194	0.174801	0.38528	0.515019	0.848726
	Coriobacterium	1.35749e-05	6.72008e-05	1.69737e-05	6.70627e-05	4.62532e-06	1.949e-05	0.322358	-1.55332	0.740264	0.192812	0.070429
	Corynebacterium	9.53919e-05	0.000261557	0.00011024	0.000247663	0.000128137	0.000415107	0.208709	0.425752	0.70213	0.53643	0.71677
	Desulfarculus	1.09954e-05	5.36557e-05	1.08586e-05	4.68802e-05	9.45915e-06	3.97458e-05	-0.018058	-0.217116	0.985744	0.822251	0.81952
	Desulfitobacterium	3.78199e-06	1.36071e-05	1.12913e-05	5.50672e-05	1.11201e-05	4.7416e-05	1.578	1.55596	0.236306	0.181018	0.981176
	Desulfovibrio	0.028364	0.0844389	0.0212152	0.0774696	0.0372742	0.143124	-0.418966	0.394115	0.562361	0.620598	0.335302
	Desulfuromonas	0.000236877	0.000957766	0.000172332	0.000628504	9.2848e-05	0.000442389	-0.458949	-1.3512	0.596363	0.17147	0.297689
	Dialister	0.00956557	0.0277252	0.0141212	0.0888562	0.00491475	0.0132875	0.561943	-0.960734	0.660241	0.130601	0.291064
	Dichelobacter	7.80135e-06	3.73817e-05	8.67208e-06	5.31806e-05	9.19402e-06	3.40354e-05	0.152655	0.236973	0.902521	0.790996	0.933371
	Dickeya	1.94572e-05	6.14985e-05	2.79584e-05	0.000121318	7.32992e-05	0.000357391	0.522973	1.91349	0.571422	0.184517	0.244966
	Dorea	0.210382	0.26541	0.293155	0.35423	0.26945	0.326875	0.478657	0.357012	0.087955	0.187594	0.623271
	Dysgonomonas	7.52915e-05	0.000167847	7.82266e-05	0.000270164	0.000114546	0.000308812	0.0551707	0.605364	0.933015	0.305029	0.380535
	Edwardsiella	6.51299e-05	0.000274606	7.49277e-05	0.000283238	0.000190012	0.000717356	0.202178	1.5447	0.818319	0.14126	0.148217	abundant in nonLDSD
	Eggerthella	0.0399203	0.0672076	0.0374898	0.0548097	0.035923	0.0517961	-0.0906245	-0.152217	0.793692	0.6465	0.835694
	Enterobacter	0.0142896	0.0691434	0.017357	0.0739743	0.0470902	0.279772	0.280552	1.72046	0.77964	0.06772	0.1039	abundant in nonLDSD
	Enterococcus	0.0294796	0.021671	0.0329121	0.0255249	0.026551	0.0182766	0.1589	-0.150951	0.346038	0.318208	0.042209
	Eremococcus	1.49128e-05	5.35878e-05	9.64054e-06	3.41144e-05	3.30692e-05	0.000129536	-0.629369	1.14893	0.435056	0.239583	0.091951
	Erwinia	4.66379e-06	2.35411e-05	2.35807e-05	0.000151109	2.17741e-05	0.000168249	2.33803	2.22304	0.269519	0.368008	0.936801
	Escherichia	0.716505	1.50927	1.44252	5.62731	1.67018	3.78558	1.00954	1.22096	0.264525	0.034565	0.734664	abundant in nonLDSD
	Ethanoligenens	8.27948e-05	0.000181955	8.66817e-05	0.000255682	4.28721e-05	0.000109072	0.0661869	-0.949502	0.909795	0.063632	0.108533	deficient in nonLDSD
	Eubacterium	1.28896	1.49461	1.72158	1.96403	1.53119	2.22752	0.417527	0.248444	0.109362	0.401403	0.525035
	Faecalibacterium	2.30437	2.02257	2.15267	2.24944	1.98171	1.72804	-0.0982464	-0.217627	0.643787	0.241912	0.544695
	Filifactor	0.000106173	0.000366436	0.000177055	0.00076435	4.20241e-05	0.000136287	0.737779	-1.33713	0.449671	0.097684	0.074098	deficient in nonLDSD
	Finegoldia	5.04838e-05	9.60161e-05	7.69819e-05	0.000191563	6.09684e-05	0.000147849	0.608699	0.272241	0.263588	0.581012	0.506101
	Fusobacterium	0.110978	0.35402	0.178237	0.413741	0.351604	1.24461	0.68353	1.66368	0.256351	0.094995	0.201078	abundant in both
	Gardnerella	3.29157e-06	8.53599e-06	5.83854e-06	1.68334e-05	1.19269e-05	4.94125e-05	0.826829	1.85737	0.222514	0.124066	0.258919
	Gemella	0.000222053	0.000600733	0.000309387	0.00127656	0.000217465	0.000357884	0.478506	-0.0301195	0.575758	0.948182	0.476361
	Granulicatella	0.000101133	0.000205764	0.000112077	0.000247398	0.000107588	0.000283383	0.148248	0.0892722	0.754448	0.863214	0.905808
	Haemophilus	0.0691423	0.134137	0.122371	0.442554	0.082259	0.22163	0.823621	0.250606	0.302	0.639729	0.409731
	Helicobacter	3.03716e-05	0.000192948	9.79195e-05	0.000661355	0.000152047	5.73615e-05	1.68887	2.32372	0.37928	0.0576	0.199027	abundant in both
	Histophilus	0.000754572	0.00309016	0.00091408	0.00449712	0.000580099	0.00253598	0.276662	-0.379361	0.789414	0.672289	0.511659
	Holdemania	0.0345487	0.0273338	0.0372685	0.0323889	0.0271357	0.0246794	0.109326	-0.348442	0.55503	0.053838	0.013018	deficient in nonLDSD
	Klebsiella	0.314332	1.14049	0.205548	0.562275	0.821489	3.10129	-0.612814	1.38595	0.417662	0.165247	0.060498	abundant in nonLDSD
	Lactobacillus	0.00174655	0.00145549	0.00211159	0.00187064	0.00190265	0.00216837	0.273825	0.123506	0.158823	0.57837	0.46988
	Lactococcus	0.000175026	0.00058819	0.000254121	0.000335201	0.000190115	0.00036677	0.537947	0.119303	0.270645	0.829763	0.201702
	Lawsonia	9.92862e-05	0.000266917	8.57043e-05	0.000161348	7.8095e-05	0.000251905	-0.212224	-0.346362	0.681449	0.579698	0.80279
	Leptospira	4.10965e-05	0.000238794	1.68472e-05	8.11592e-05	4.98726e-05	0.000236716	-1.28651	0.279232	0.358947	0.802944	0.201615
	Leuconostoc	1.7932e-05	8.81688e-05	9.73227e-06	2.65441e-05	1.11543e-05	2.32591e-05	-0.88169	-0.68494	0.39464	0.447533	0.686785
	Magnetococcus	3.68046e-06	2.15985e-05	2.46219e-05	0.000182763	1.31788e-05	5.65459e-05	2.74198	1.84026	0.30995	0.155591	0.539336
	Megasphaera	0.259752	0.879461	0.354818	1.38423	0.222388	0.616174	0.449945	-0.224053	0.597401	0.733084	0.372798
	Methanobrevibacter	5.24543e-05	0.000410948	1.73368e-05	0.000134945	4.44373e-05	0.000237354	-1.59722	-0.239292	0.438151	0.866863	0.331887
	Methylobacillus	6.42614e-05	0.000396867	3.13297e-05	0.000132448	4.0072e-05	0.000192528	-1.03642	-0.68136	0.45234	0.582882	0.712854
	Mitsuokella	0.00601363	0.0244865	0.00189584	0.00859907	0.0221205	0.121839	-1.6654	1.87908	0.131061	0.245838	0.111902	abundant in nonLDSD
	Mobiluncus	0.00112575	0.00162605	0.001491	0.00468844	0.000830225	0.00213695	0.405386	-0.439317	0.508161	0.495119	0.126758	deficient in nonLDSD
	Neisseria	0.000276153	0.000695968	0.000339216	0.0013073	0.00033518	0.00105751	0.296736	0.279468	0.699398	0.664954	0.980779
	Nitrosococcus	1.10982e-05	3.80456e-05	3.14016e-05	0.000182153	2.60327e-05	7.4599e-05	1.50052	1.23	0.132926	0.103186	0.780369	abundant in both
	Odoribacter	0.335558	0.313085	0.231896	0.302864	0.324828	0.500456	-0.533085	-0.0468881	0.028445	0.866276	0.120496	deficient in LDSD
	Olsenella	0.000146248	0.000450591	0.000221759	0.000616605	0.000295981	0.00155016	0.600575	1.01709	0.365901	0.403451	0.665612
	Oribacterium	0.000683093	0.000743428	0.00102148	0.0015977	0.00107217	0.00154536	0.580502	0.650377	0.083867	0.039065	0.820067	abundant in both
	Ornithinibacillus	6.93828e-05	0.000127214	0.000129002	0.000216215	0.000109395	0.000168183	0.894741	0.656896	0.031815	0.076639	0.472181	abundant in both
	Oscillibacter	0.0078881	0.00731693	0.00808341	0.0126221	0.00639144	0.00765101	0.0352862	-0.303537	0.903143	0.179208	0.246356
	Oxalobacter	0.00772577	0.0232312	0.00903328	0.0325139	0.0122351	0.0300201	0.225572	0.66327	0.764706	0.265706	0.470058
	Pantoea	4.44373e-05	0.000142303	0.00015119	0.000582498	0.000473866	0.00188984	1.76652	3.41464	0.111871	0.044123	0.105221	abundant in both
	Parabacteroides	0.836589	0.825894	0.828748	0.961809	0.699456	0.689348	-0.0135846	-0.258284	0.954588	0.218058	0.271573
	Paracoccus	0.000237039	0.00136827	0.00099886	0.00810804	0.000381724	0.00185168	2.07516	0.687405	0.407718	0.556712	0.445194
	Paraprevotella	0.0181228	0.0322973	0.0163806	0.0334505	0.0162448	0.0200258	-0.145811	-0.157828	0.729009	0.625438	0.971827
	Parasutterella	0.281083	0.803456	0.322022	0.709866	0.465673	1.18698	0.196165	0.728322	0.722422	0.23163	0.309355
	Pelotomaculum	4.53651e-05	0.000153294	4.24718e-05	0.00017324	2.20448e-05	9.74291e-05	-0.0950773	-1.04114	0.908213	0.206253	0.297494
	Peptoniphilus	0.000149274	0.000297837	0.000114431	0.000317693	0.000182028	0.000603358	-0.383479	0.286203	0.460177	0.655841	0.333388
	Peptostreptococcus	0.00111172	0.00286547	0.00100637	0.00295781	0.000390349	0.000715421	-0.143635	-1.50996	0.812966	0.01315	0.038259	deficient in nonLDSD
	Phascolarctobacterium	0.0192796	0.0508962	0.0218438	0.0330621	0.0184389	0.0507174	0.180147	-0.0643259	0.691109	0.910955	0.580759
	Porphyromonas	0.000601404	0.00206763	0.000153084	0.000574241	0.000176118	0.000450346	-1.97401	-1.77179	0.046655	0.040328	0.751163	deficient in both
	Prevotella	2.86346	6.62251	1.24197	4.20469	2.29273	6.75915	-1.20513	-0.320696	0.052958	0.565155	0.196257	deficient in LDSD
	Proteus	0.000176856	0.00105129	7.00316e-05	0.000356906	6.88039e-05	0.000197892	-1.3365	-1.36202	0.358582	0.29983	0.975629
	Providencia	0.000138921	0.00040797	0.000177716	0.000597037	0.00031867	0.000762913	0.355308	1.19779	0.624176	0.057422	0.15166	abundant in nonLDSD
	Pseudoflavonifractor	0.0530307	0.0535977	0.0545729	0.0595763	0.0462561	0.0620662	0.0413583	-0.197182	0.859112	0.435117	0.336751
	Pseudomonas	0.00085019	0.00318708	0.000567233	0.00168139	0.0019644	0.00777115	-0.583843	1.20823	0.457652	0.228571	0.090877	abundant in nonLDSD
	Rahnella	0.000339567	0.00254875	0.000586936	0.00225016	0.000781608	0.00351774	0.789506	1.20275	0.291343	0.0798642	0.075804	abundant in nonLDSD
	Ralstonia	3.52297e-05	0.000138075	1.97595e-05	9.36487e-05	0.000103506	0.000613842	-0.834246	1.55485	0.38426	0.330365	0.194372
	Raphidiopsis	5.29715e-06	1.66999e-05	1.6324e-05	6.76407e-05	1.24027e-05	5.80918e-05	1.6237	1.22736	0.157198	0.290034	0.659639
	Roseburia	0.729988	0.650627	0.870837	1.02264	0.74657	1.06817	0.254531	0.0324055	0.290287	0.902389	0.403607
	Rothia	7.12881e-07	3.05801e-06	1.95088e-06	9.19938e-06	9.21088e-07	3.73551e-06	1.45239	0.369678	0.251809	0.684593	0.289582
	Ruminococcus	0.862842	0.740149	1.25289	1.45735	1.27216	2.02042	0.538095	0.560107	0.031765	0.155789	0.836521	abundant in both
	Salmonella	0.00260672	0.00697328	0.00271599	0.00756149	0.00638063	0.0163548	0.0592441	1.29146	0.92187	0.054448	0.048644	abundant in nonLDSD
	Selenomonas	0.000138662	0.000517106	0.000110086	0.000365929	0.000166651	0.000626921	-0.332938	0.265256	0.672287	0.745507	0.445689
	Serratia	8.6837e-05	0.000274254	0.000171162	0.000531234	0.000332936	0.00114847	0.978982	1.93886	0.202199	0.062249	0.13836	abundant in nonLDSD
	Shewanella	2.90934e-05	0.00014241	4.59563e-05	0.00018987	9.62632e-05	0.000442246	0.659571	1.72629	0.515262	0.19251	0.309822
	Shuttleworthia	4.45045e-05	0.000122111	3.13392e-05	9.81046e-05	3.48796e-05	7.32208e-05	-0.505982	-0.351569	0.432982	0.503527	0.771019
	Slackia	0.000321586	0.0010428	0.000169776	0.000318495	0.000172042	0.000409714	-0.921577	-0.902443	0.183979	0.178222	0.965589
	Sodalis	3.27917e-05	0.000244456	1.83509e-05	0.000112741	2.02455e-05	0.000121572	-0.83748	-0.695728	0.610534	0.645742	0.909601
	Solobacterium	2.12594e-05	6.77868e-05	3.27557e-05	0.000241368	2.62726e-05	0.000130392	0.623647	0.305462	0.680773	0.754236	0.810235
	Sphingopyxis	9.36229e-06	7.14705e-05	1.97203e-06	8.59508e-06	1.22768e-05	7.02421e-05	-2.24718	0.391002	0.323885	0.780835	0.161531
	Staphylococcus	0.000364614	0.000697943	0.00060934	0.000924869	0.000500589	0.000822545	0.740876	0.457257	0.054181	0.094	0.379865	abundant in both
	Streptobacillus	4.81529e-05	0.000270832	1.87773e-05	6.49873e-05	8.51366e-05	0.000370905	-1.35864	0.822155	0.312454	0.45184	0.090275	abundant in nonLDSD
	Streptococcus	0.0474126	0.0900964	0.0619133	0.129917	0.0600161	0.114866	0.384979	0.34008	0.402358	0.417795	0.912832
	Subdoligranulum	0.0810033	0.11437	0.0594521	0.0709058	0.0588355	0.0907433	-0.446252	-0.461294	0.13262	0.14123	0.957813
	Sutterella	0.0984639	0.248817	0.0539352	0.207951	0.0601922	0.175866	-0.868368	-0.710018	0.201508	0.219434	0.817912
	Tannerella	0.00151391	0.00430503	0.000963987	0.00262162	0.00134192	0.00549999	-0.651197	-0.173983	0.304477	0.817111	0.545581
	Thauera	3.95125e-05	0.000105963	3.21003e-05	0.000113796	9.8941e-05	0.000345355	-0.299722	1.32426	0.659838	0.103877	0.076007	abundant in nonLDSD
	Thermoanaerobacter	8.13552e-06	4.08315e-05	1.03522e-05	4.27869e-05	9.72697e-06	5.21426e-05	0.347638	0.257755	0.729027	0.821447	0.926915
	Thermoanaerobacterium	1.3227e-05	4.20568e-05	1.09085e-05	2.91812e-05	9.88904e-06	2.64825e-05	-0.278031	-0.419579	0.670821	0.507587	0.795941
	Thermosinus	0.00143808	0.0050585	0.00134538	0.00357445	0.00210176	0.00682182	-0.0961322	0.547452	0.888352	0.464872	0.337942
	Thioalkalivibrio	1.86005e-05	0.000113776	1.56494e-05	0.000128236	4.05147e-05	0.000305497	-0.249234	1.12311	0.87391	0.542353	0.46578
	Treponema	0.000147658	0.000232532	0.000115492	0.00023531	7.97378e-05	0.000149655	-0.354465	-0.888924	0.368678	0.016289	0.109559	deficient in nonLDSD
	Turicibacter	0.000174825	0.00062687	0.00043283	0.00224214	0.000212373	0.000500336	1.30789	0.28069	0.320693	0.649385	0.323638
	Veillonella	0.0245954	0.113518	0.0242733	0.0848549	0.0359451	0.180422	-0.0190182	0.547407	0.983025	0.62183	0.56849
	Vibrio	0.00037288	0.000919403	0.000374808	0.000875877	0.000966921	0.00289429	0.00744056	1.37469	0.988761	0.078508	0.059119	abundant in nonLDSD
	Victivallis	6.14344e-06	2.28691e-05	1.10041e-06	4.15535e-06	1.31291e-06	7.01606e-06	-2.481	-2.22628	0.038294	0.040734	0.798491	deficient in both
	Weissella	9.31893e-06	5.80142e-05	1.10818e-05	3.41047e-05	1.08351e-05	3.19924e-05	0.249959	0.217477	0.804766	0.819873	0.957984
	Yersinia	0.000100755	0.000308003	9.48287e-05	0.00024415	0.000368975	0.00134383	-0.0874508	1.87268	0.887987	0.081763	0.053909	abundant in nonLDSD
